# Supplementary material for: Diversity and Genetic Structure of Dioon holmgrenii (Cycadales: Zamiaceae) in the Mexican Pacific Coast Biogeographic Province: Implications for Conservation
Source: Plants (Basel). 2021 Oct 21;10(11):2250. doi: 10.3390/plants10112250 (PMC8623071; doi:10.3390/plants10112250)
Supplement: Supplementary file 1 [file plants-10-02250-s001.zip]

Archive with 1 entries (1 files):
- plants-1370687-supplementary.pdf
